# Supplementary material for: Hereditary Sensory and Autonomic Neuropathy Type 2: A Case Report and a Review of the Literature
Source: Brain Sci. 2025 Oct 29;15(11):1163. doi: 10.3390/brainsci15111163 (PMC12650649; doi:10.3390/brainsci15111163)
Supplement: Supplementary file 1 [file brainsci-15-01163-s001.zip]

Archive with 1 entries (1 files):
- brainsci-3857012-supplementary.pdf
